# Supplementary material for: A New Series of Aryloxyacetic Acids Endowed with Multi-Target Activity towards Peroxisome Proliferator-Activated Receptors (PPARs), Fatty Acid Amide Hydrolase (FAAH), and Acetylcholinesterase (AChE)
Source: Molecules. 2022 Jan 31;27(3):958. doi: 10.3390/molecules27030958 (PMC8839882; doi:10.3390/molecules27030958)
Supplement: Supplementary file 1 [file molecules-27-00958-s001.zip]

Archive with 1 entries (1 files):
- molecules-1537508-supplementary.pdf
